# Supplementary material for: Vitamin D Receptor Polymorphisms and Immunological Effects of Vitamin D in Hashimoto’s Thyroiditis
Source: Int J Mol Sci. 2025 Oct 30;26(21):10576. doi: 10.3390/ijms262110576 (PMC12609546; doi:10.3390/ijms262110576)
Supplement: Supplementary file 1 [file ijms-26-10576-s001.zip]

Archive with 1 entries (1 files):
- ijms-3909081-supplementary.pdf
